# Supplementary material for: Antibody responses to equine parapoxvirus reveal a re-emerging pattern
Source: BMC Vet Res. 2026 Jan 24;22:111. doi: 10.1186/s12917-026-05314-0 (PMC12911042; doi:10.1186/s12917-026-05314-0)
Supplement: Supplementary file 1 — Supplementary Material 1. [file 12917_2026_5314_MOESM1_ESM.xlsx]

## Sheet: Table S1
Table S1 Background information and results of horses with pastern dermatitis
Sampled	Stable	ID	Province	Region	Information about the stable and its management	Number of horses	Time from the first detection of clinical signsa	Ct-value in qPCRb	IgG-IFA (B2L)	IgG-IFA (F1L)	Combined IgGc	IgM-IFA (B2L)	IgG titer (B2L)
28 Dec 2021	A	A1	Kymenlaakso	Southeastern Finland	Racehorses; kept in individual boxes with free access to individual outdoor areas	<10	A few days	24.79 (pos)	Positive	Positive	Positive	Negative	80
28 Dec 2021	A	A2	Kymenlaakso	Southeastern Finland			A few days	29.28 (pos)	Positive	Positive	Positive	Unclear	40
28 Dec 2021	A	A3	Kymenlaakso	Southeastern Finland			A few days	29.41 (pos)	Positive	Positive	Positive	Negative	160
28 Dec 2021	A	A4	Kymenlaakso	Southeastern Finland			A few days	27.80 (pos)	Positive	Positive	Positive	Negative	40
28 Dec 2021	A	A6	Kymenlaakso	Southeastern Finland			A few days	31.28 (pos)	Positive	Positive	Positive	Negative	40
17 Jan 2022	B	B1	Uusimaa	Southern Finland	Racehorses; kept in individual boxes	>51	A few days	36.46 (pos)	Positive	Positive	Positive	Negative	40
14 Feb 2022	B	B2	Uusimaa	Southern Finland			Appr. 7 weeks	NAf	Positive	Positive	Positive	Negative	20
14 Feb 2022	B	B3	Uusimaa	Southern Finland			1 day	29.54 (pos)	Positive	Positive	Positive	Negative	40
20 Jan 2022	C	C1	Pirkanmaa	Western Finland	Racehorses; kept in individual boxes	11-20	A few days - few weeks	31.31 (pos)	Positive	Positive	Positive	Negative	20
20 Jan 2022	C	C2	Pirkanmaa	Western Finland			A few days - few weeks	34.15 (pos)	Positive	Positive	Positive	Negative	40
20 Jan 2022	C	C3d	Pirkanmaa	Western Finland			A few days - few weeks	29.67 (pos)	Positive	Positive	Positive	Negative	40
10 Feb 2023	C	C3d	Pirkanmaa	Western Finland			Appr. 13 months	NA	Positive	Positive	Positive	Negative	40
7 Feb 2022	D	D1	Southern Ostrobothnia	Western Finland	Racehorses; kept in individual boxes	<10	5 days	37.05 (pos)	Positive	Positive	Positive	Negative	20
7 Feb 2022	D	D2	Southern Ostrobothnia	Western Finland			1 day	42.65 (borderline)	Negative	Negative	Negative	Negative	NA
11 Feb 2022	F	F1	Northern Ostrobothnia	Western Finland	Racehorses; kept in individual boxes	11-20	A few days - few weeks	23.08 (pos)	Unclear	Unclear	Unclear	Negative	NA
11 Feb 2022	F	F2	Northern Ostrobothnia	Western Finland			A few days - few weeks	30.45 (pos)	Positive	Positive	Positive	Negative	40
11 Feb 2022	F	F3	Northern Ostrobothnia	Western Finland			A few days - few weeks	20.47 (pos)	Negative	Positive	Unclear	Negative	NA
11 Feb 2022	F	F4	Northern Ostrobothnia	Western Finland			4 days	29.09 (pos)	Negative	Negative	Negative	Negative	NA
14 Feb 2022	G	G1	Uusimaa	Southern Finland	Racehorses; kept in individual boxes	<10	1 day	26.73 (pos)	Unclear	Positive	Unclear	Unclear	NA
18 Feb 2022	G	G2	Uusimaa	Southern Finland			2 days	26.82 (pos)	Positive	Positive	Positive	Negative	20
1 Mar 2022	H	H1	Northern Karelia	Eastern Finland	Racehorses; management N/A	N/A	3-4 days	24.60 (pos)	Unclear	Positive	Unclear	Unclear	NA
2 Mar 2022	I	I2	Pirkanmaa	Western Finland	Racehorses; loose-housing	21-30	3-8 weeks	NA	Positive	Positive	Positive	Unclear	40
2 Mar 2022	I	I1d	Pirkanmaa	Western Finland			A few days	29.96 (pos)	Positive	Positive	Positive	Negative	20
10 Feb 2023	I	I1d	Pirkanmaa	Western Finland			Appr. 12 months	NA	Positive	Positive	Positive	Negative	40
2 Mar 2022	J	J1	Päijät-Häme	Southern Finland	Racehorses; kept in individual boxes	31-40	A few days	no ct (neg)	Positive	Positive	Positive	Negative	80
7 Mar 2022	J	J2	Päijät-Häme	Southern Finland			5-12 weeks	NA	Positive	Positive	Positive	Negative	40
23 Mar 2022	K	K1	Kanta-Häme	Southern Finland	Racehorses; kept in individual boxes	11-20	3-8 weeks	25.34 (pos)	Positive	Positive	Positive	Negative	80
9 Feb 2022	L	L1	Päijät-Häme	Southern Finland	Racehorses; loose-housing and individual boxes	31-40	A few days - few weeks	NA	Positive	Positive	Positive	Negative	20
a To measure the time from the infection, median incubation time of 3 days should be added (Virtanen et al. 2023, 10.1099/jgv.0.001940)
b qPCR was performed in the earlier study (Virtanen et al. 2023, 10.1099/jgv.0.001940)
C Samples that are positive with at least one of the antigens are classified as positive, samples that are negative with both antigens are negative, and the rest are considered unclear
d Two samples (one year apart) were taken from these horses
e N/A, Data not available
f NA, Not analyzed
Lisätty vihreällä olevat tiedot, tekstit ja numerot taulukkoon ja selosteeseen. Katja vielä tarkistaa puuttuvilta osin (ks. kommentit), saako lisätietoja kollegoilta tai löytääkö julkisista lähteistä. Tarkistettava lopuksi, jäikö tietoa puuttumaan (N/A) ja jos jää, jätetään rivin 35 selite + lisätään yläindeksi-e kohtaan, jossa N/A ensi kertaa esiintyy. PK
Jaetaan hevosten määrä kategorioihin <10, 11-20. 21-30, 31-40, 41-50, >51

## Sheet: Table S2
Table S2 Background information and results of archived horse sera
ID	Use	Type	Sampled	Reason for sampling	IgG-IFA (B2L)	IgG-IFA (F1L)	Combined IgG	IgM-IFA (B2L)
1	Racehorse	Unknown	2012	Disease	Positive	Positive	Positive	NA
2	Unknown	Unknown	2012	Disease	Negative	Negative	Negative	NA
3	Unknown	Unknown	2012	Disease	Negative	Negative	Negative	NA
4	Unknown	Unknown	2012	Disease	Negative	Negative	Negative	NA
5	Riding horse	Finnhorses	2012	Disease	Negative	Negative	Negative	NA
6	Racehorse	Standardbreds	2012	Export	Negative	Negative	Negative	NA
7	Riding horse	Ponies/icelandic horses	2012	Import	Negative	Negative	Negative	NA
8	Riding horse	Ponies/icelandic horses	2012	Import	Negative	Negative	Negative	NA
9	Racehorse	Standardbreds	2012	Disease	Negative	Negative	Negative	NA
10	Riding horse	Unknown	2012	Disease	Negative	Negative	Negative	NA
11	Riding horse	Unknown	2012	Disease	Negative	Negative	Negative	NA
12	Racehorse	Standardbreds	2012	Disease	Positive	Positive	Positive	NA
13	Riding horse	Others	2012	Disease	Negative	Negative	Negative	NA
14	Racehorse	Standardbreds	2012	Disease	Negative	Negative	Negative	NA
15	Unknown	Unknown	2012	Disease	Negative	Negative	Negative	NA
16	Racehorse	Standardbreds	2012	Export	Negative	Negative	Negative	NA
17	Racehorse	Standardbreds	2012	Export	Negative	Negative	Negative	NA
18	Riding horse	Unknown	2012	Disease	Negative	Negative	Negative	NA
19	Unknown	Unknown	2012	Disease	Negative	Negative	Negative	NA
20	Riding horse	Finnhorses	2012	Disease	Negative	Negative	Negative	NA
21	Racehorse	Standardbreds	2012	Breeding	Negative	Negative	Negative	NA
22	Racehorse	Standardbreds	2012	Export	Negative	Negative	Negative	NA
23	Racehorse	Standardbreds	2012	Export	Negative	Negative	Negative	NA
24	Racehorse	Standardbreds	2012	Export	Negative	Negative	Negative	NA
25	Riding horse	Unknown	2012	Disease	Negative	Negative	Negative	NA
26	Riding horse	Unknown	2012	Disease	Negative	Negative	Negative	NA
27	Racehorse	Standardbreds	2012	Disease	Negative	Negative	Negative	NA
28	Racehorse	Finnhorses	2012	Disease	Negative	Negative	Negative	NA
29	Racehorse	Finnhorses	2012	Disease	Negative	Negative	Negative	NA
30	Riding horse	Unknown	2012	Breeding	Negative	Negative	Negative	NA
31	Other	Unknown	2012	Export	Negative	Negative	Negative	NA
32	Racehorse	Finnhorses	2012	Disease	Negative	Negative	Negative	NA
33	Racehorse	Finnhorses	2012	Disease	Negative	Negative	Negative	NA
34	Unknown	Unknown	2012	Disease	Negative	Negative	Negative	NA
35	Riding horse	Unknown	2012	Import	Negative	Negative	Negative	NA
36	Racehorse	Standardbreds	2012	Disease	Negative	Negative	Negative	NA
37	Other	Unknown	2012	Disease	Negative	Negative	Negative	NA
38	Racehorse	Standardbreds	2012	Export	Negative	Negative	Negative	NA
39	Riding horse	Unknown	2012	Disease	Negative	Negative	Negative	NA
40	Riding horse	Unknown	2012	Disease	Negative	Negative	Negative	NA
41	Racehorse	Finnhorses	2015	Disease	Negative	Negative	Negative	NA
42	Riding horse	Standardbreds	2015	Import	Negative	Negative	Negative	NA
43	Riding horse	Standardbreds	2015	Disease	Positive	Positive	Positive	NA
44	Riding horse	Standardbreds	2015	Disease	Negative	Negative	Negative	NA
45	Riding horse	Ponies/icelandic horses	2015	Disease	Negative	Negative	Negative	NA
46	Racehorse	Standardbreds	2015	Disease	Negative	Negative	Negative	NA
47	Racehorse	Finnhorses	2015	Disease	Negative	Negative	Negative	NA
48	Racehorse	Finnhorses	2015	Disease	Negative	Positive	Unclear	NA
49	Riding horse	Ponies/icelandic horses	2015	Breeding	Negative	Negative	Negative	NA
50	Riding horse	Standardbreds	2015	Disease	Positive	Positive	Positive	NA
51	Racehorse	Standardbreds	2015	Breeding	Negative	Positive	Unclear	NA
52	Racehorse	Standardbreds	2015	Breeding	Negative	Negative	Negative	NA
53	Racehorse	Standardbreds	2015	Breeding	Negative	Negative	Negative	NA
54	Riding horse	Warmbloods	2015	Disease	Negative	Negative	Negative	NA
55	Racehorse	Standardbreds	2015	Disease	Negative	Negative	Negative	NA
56	Racehorse	Standardbreds	2015	Breeding	Negative	Negative	Negative	NA
57	Unknown	Finnhorses	2015	Breeding	Negative	Negative	Negative	NA
58	Riding horse	Warmbloods	2015	Disease	Negative	Negative	Negative	NA
59	Riding horse	Ponies/icelandic horses	2015	Breeding	Negative	Negative	Negative	NA
60	Riding horse	Warmbloods	2015	Import	Negative	Negative	Negative	NA
61	Racehorse	Standardbreds	2015	Export	Negative	Negative	Negative	NA
62	Racehorse	Standardbreds	2015	Export	Negative	Negative	Negative	NA
63	Racehorse	Standardbreds	2015	Export	Negative	Negative	Negative	NA
64	Racehorse	Finnhorses	2015	Disease	Negative	Negative	Negative	NA
65	Racehorse	Finnhorses	2015	Disease	Negative	Negative	Negative	NA
66	Racehorse	Finnhorses	2015	Disease	Negative	Negative	Negative	NA
67	Racehorse	Standardbreds	2015	Disease	Negative	Negative	Negative	NA
68	Riding horse	Warmbloods	2015	Breeding	Negative	Negative	Negative	NA
69	Racehorse	Finnhorses	2015	Breeding	Negative	Negative	Negative	NA
70	Racehorse	Finnhorses	2015	Breeding	Negative	Negative	Negative	NA
71	Racehorse	Standardbreds	2015	Breeding	Positive	Positive	Positive	NA
72	Racehorse	Standardbreds	2015	Breeding	Negative	Negative	Negative	NA
73	Racehorse	Standardbreds	2015	Breeding	Negative	Negative	Negative	NA
74	Riding horse	Finnhorses	2015	Breeding	Negative	Negative	Negative	NA
75	Racehorse	Finnhorses	2015	Breeding	Negative	Negative	Negative	NA
76	Racehorse	Finnhorses	2015	Breeding	Negative	Negative	Negative	NA
77	Racehorse	Finnhorses	2015	Breeding	Negative	Negative	Negative	NA
78	Racehorse	Standardbreds	2015	Breeding	Negative	Negative	Negative	NA
79	Riding horse	Warmbloods	2015	Breeding	Negative	Negative	Negative	NA
80	Racehorse	Finnhorses	2015	Breeding	Negative	Negative	Negative	NA
81	Racehorse	Finnhorses	2015	Breeding	Negative	Negative	Negative	NA
82	Racehorse	Finnhorses	2015	Breeding	Negative	Negative	Negative	NA
83	Riding horse	Ponies/icelandic horses	2015	Breeding	Negative	Negative	Negative	NA
84	Racehorse	Standardbreds	2015	Breeding	Negative	Negative	Negative	NA
85	Racehorse	Standardbreds	2015	Breeding	Negative	Negative	Negative	NA
86	Racehorse	Standardbreds	2015	Breeding	Negative	Negative	Negative	NA
87	Racehorse	Standardbreds	2015	Breeding	Negative	Negative	Negative	NA
88	Riding horse	Finnhorses	2015	Breeding	Negative	Negative	Negative	NA
89	Racehorse	Finnhorses	2015	Breeding	Negative	Negative	Negative	NA
90	Racehorse	Standardbreds	2015	Breeding	Negative	Negative	Negative	NA
91	Racehorse	Finnhorses	2015	Breeding	Negative	Negative	Negative	NA
92	Racehorse	Finnhorses	2015	Breeding	Positive	Positive	Positive	NA
93	Racehorse	Standardbreds	2015	Breeding	Negative	Negative	Negative	NA
94	Racehorse	Standardbreds	2015	Breeding	Positive	Positive	Positive	NA
95	Racehorse	Finnhorses	2015	Breeding	Positive	Positive	Positive	NA
96	Racehorse	Standardbreds	2015	Breeding	Negative	Negative	Negative	NA
97	Racehorse	Finnhorses	2015	Breeding	Negative	Negative	Negative	NA
98	Racehorse	Standardbreds	2015	Breeding	Negative	Negative	Negative	NA
99	Racehorse	Finnhorses	2015	Breeding	Negative	Negative	Negative	NA
100	Racehorse	Finnhorses	2019	Breeding	Negative	Negative	Negative	NA
101	Racehorse	Finnhorses	2019	Breeding	Negative	Negative	Negative	NA
102	Racehorse	Standardbreds	2019	Breeding	Negative	Negative	Negative	NA
103	Racehorse	Standardbreds	2019	Breeding	Negative	Negative	Negative	NA
104	Racehorse	Standardbreds	2019	Breeding	Negative	Negative	Negative	NA
105	Racehorse	Standardbreds	2019	Breeding	Negative	Negative	Negative	NA
106	Racehorse	Finnhorses	2019	Breeding	Negative	Negative	Negative	NA
107	Racehorse	Finnhorses	2019	Breeding	Negative	Negative	Negative	NA
108	Racehorse	Finnhorses	2019	Breeding	Negative	Negative	Negative	NA
109	Racehorse	Finnhorses	2019	Breeding	Negative	Negative	Negative	NA
110	Racehorse	Standardbreds	2019	Breeding	Negative	Negative	Negative	NA
111	Racehorse	Standardbreds	2019	Breeding	Negative	Negative	Negative	NA
112	Racehorse	Standardbreds	2019	Breeding	Negative	Negative	Negative	NA
113	Racehorse	Standardbreds	2019	Breeding	Negative	Negative	Negative	NA
114	Racehorse	Standardbreds	2019	Breeding	Negative	Negative	Negative	NA
115	Racehorse	Standardbreds	2019	Breeding	Positive	Positive	Positive	NA
116	Riding horse	Warmbloods	2019	Import	Negative	Negative	Negative	NA
117	Racehorse	Finnhorses	2019	Breeding	Negative	Negative	Negative	NA
118	Racehorse	Finnhorses	2019	Breeding	Negative	Negative	Negative	NA
119	Riding horse	Warmbloods	2019	Breeding	Negative	Negative	Negative	NA
120	Riding horse	Finnhorses	2019	Breeding	Negative	Negative	Negative	NA
121	Racehorse	Standardbreds	2019	Breeding	Negative	Negative	Negative	NA
122	Racehorse	Finnhorses	2019	Breeding	Positive	Positive	Positive	NA
123	Racehorse	Finnhorses	2019	Breeding	Negative	Negative	Negative	NA
124	Riding horse	Finnhorses	2019	Breeding	Negative	Negative	Negative	NA
125	Racehorse	Finnhorses	2019	Breeding	Negative	Negative	Negative	NA
126	Riding horse	Ponies/icelandic horses	2019	Breeding	Negative	Negative	Negative	NA
127	Racehorse	Finnhorses	2019	Breeding	Negative	Negative	Negative	NA
128	Riding horse	Warmbloods	2019	Import	Negative	Negative	Negative	NA
129	Riding horse	Ponies/icelandic horses	2019	Breeding	Negative	Negative	Negative	NA
130	Racehorse	Ponies/icelandic horses	2019	Breeding	Negative	Negative	Negative	NA
131	Racehorse	Ponies/icelandic horses	2019	Breeding	Negative	Negative	Negative	NA
132	Riding horse	Finnhorses	2019	Breeding	Negative	Negative	Negative	NA
133	Racehorse	Standardbreds	2019	Breeding	Negative	Negative	Negative	NA
134	Racehorse	Standardbreds	2019	Breeding	Negative	Negative	Negative	NA
135	Racehorse	Standardbreds	2019	Breeding	Negative	Negative	Negative	NA
136	Racehorse	Finnhorses	2019	Breeding	Negative	Negative	Negative	NA
137	Racehorse	Standardbreds	2019	Breeding	Positive	Positive	Positive	NA
138	Racehorse	Finnhorses	2019	Breeding	Positive	Positive	Positive	NA
139	Riding horse	Unknown	2019	Breeding	Negative	Negative	Negative	NA
140	Riding horse	Warmbloods	2019	Breeding	Negative	Negative	Negative	NA
141	Riding horse	Finnhorses	2019	Breeding	Negative	Negative	Negative	NA
142	Riding horse	Finnhorses	2019	Breeding	Negative	Negative	Negative	NA
143	Riding horse	Ponies/icelandic horses	2019	Breeding	Negative	Negative	Negative	NA
144	Riding horse	Ponies/icelandic horses	2019	Breeding	Negative	Negative	Negative	NA
145	Racehorse	Standardbreds	2019	Breeding	Negative	Negative	Negative	NA
146	Racehorse	Standardbreds	2019	Breeding	Negative	Negative	Negative	NA
147	Racehorse	Standardbreds	2019	Breeding	Negative	Negative	Negative	NA
148	Racehorse	Finnhorses	2019	Breeding	Negative	Negative	Negative	NA
149	Riding horse	Warmbloods	2019	Breeding	Negative	Negative	Negative	NA
150	Riding horse	Warmbloods	2019	Breeding	Negative	Negative	Negative	NA
151	Riding horse	Warmbloods	2019	Breeding	Negative	Negative	Negative	NA
152	Riding horse	Finnhorses	2019	Breeding	Negative	Negative	Negative	NA
153	Racehorse	Standardbreds	2019	Breeding	Negative	Negative	Negative	NA
154	Racehorse	Standardbreds	2019	Breeding	Negative	Negative	Negative	NA
155	Riding horse	Finnhorses	2019	Breeding	Negative	Negative	Negative	NA
156	Racehorse	Finnhorses	2019	Breeding	Negative	Negative	Negative	NA
157	Racehorse	Finnhorses	2019	Breeding	Negative	Negative	Negative	NA
158	Riding horse	Warmbloods	2019	Breeding	Negative	Negative	Negative	NA
159	Racehorse	Standardbreds	2019	Breeding	Negative	Negative	Negative	NA
160	Riding horse	Warmbloods	2019	Import	Negative	Negative	Negative	NA
161	Riding horse	Ponies/icelandic horses	2019	Breeding	Negative	Negative	Negative	NA
162	Racehorse	Standardbreds	2019	Breeding	Negative	Negative	Negative	NA
163	Riding horse	Unknown	2021	Disease	Negative	Negative	Negative	NA
164	Riding horse	Unknown	2021	Disease	Negative	Negative	Negative	NA
165	Riding horse	Unknown	2021	Disease	Negative	Negative	Negative	NA
166	Riding horse	Ponies/icelandic horses	2021	Import	Negative	Negative	Negative	NA
167	Racehorse	Standardbreds	2021	Disease	Negative	Negative	Negative	NA
168	Racehorse	Finnhorses	2021	Breeding	Negative	Negative	Negative	NA
169	Riding horse	Warmbloods	2021	Import	Negative	Negative	Negative	NA
170	Riding horse	Warmbloods	2021	Import	Negative	Negative	Negative	NA
171	Riding horse	Warmbloods	2021	Import	Negative	Negative	Negative	NA
172	Riding horse	Warmbloods	2021	Import	Negative	Negative	Negative	NA
173	Riding horse	Warmbloods	2021	Import	Negative	Negative	Negative	NA
174	Racehorse	Finnhorses	2021	Breeding	Negative	Negative	Negative	NA
175	Riding horse	Unknown	2021	Import	Negative	Negative	Negative	NA
176	Riding horse	Unknown	2021	Import	Negative	Negative	Negative	NA
177	Riding horse	Warmbloods	2021	Disease	Negative	Negative	Negative	NA
178	Racehorse	Standardbreds	2021	Disease	Negative	Negative	Negative	NA
179	Riding horse	Ponies/icelandic horses	2021	Breeding	Negative	Negative	Negative	NA
180	Riding horse	Finnhorses	2021	Breeding	Negative	Negative	Negative	NA
181	Racehorse	Finnhorses	2021	Breeding	Negative	Negative	Negative	NA
182	Racehorse	Finnhorses	2021	Breeding	Negative	Negative	Negative	NA
183	Racehorse	Finnhorses	2021	Breeding	Negative	Negative	Negative	NA
184	Racehorse	Finnhorses	2021	Breeding	Negative	Negative	Negative	NA
185	Racehorse	Finnhorses	2021	Breeding	Negative	Negative	Negative	NA
186	Racehorse	Finnhorses	2021	Breeding	Negative	Negative	Negative	NA
187	Racehorse	Finnhorses	2021	Breeding	Negative	Negative	Negative	NA
188	Racehorse	Finnhorses	2021	Breeding	Negative	Negative	Negative	NA
189	Riding horse	Finnhorses	2021	Breeding	Negative	Negative	Negative	NA
190	Racehorse	Finnhorses	2021	Breeding	Negative	Negative	Negative	NA
191	Racehorse	Standardbreds	2021	Breeding	Negative	Negative	Negative	NA
192	Racehorse	Finnhorses	2021	Breeding	Negative	Negative	Negative	NA
193	Racehorse	Finnhorses	2021	Breeding	Negative	Negative	Negative	NA
194	Riding horse	Warmbloods	2021	Import	Negative	Negative	Negative	NA
195	Racehorse	Standardbreds	2021	Breeding	Negative	Negative	Negative	NA
196	Racehorse	Standardbreds	2021	Breeding	Negative	Negative	Negative	NA
197	Racehorse	Standardbreds	2021	Breeding	Negative	Negative	Negative	NA
198	Racehorse	Finnhorses	2021	Breeding	Negative	Negative	Negative	NA
199	Racehorse	Standardbreds	2021	Breeding	Negative	Positive	Unclear	NA
200	Riding horse	Ponies/icelandic horses	2021	Breeding	Negative	Negative	Negative	NA
201	Racehorse	Finnhorses	2021	Breeding	Negative	Negative	Negative	NA
202	Racehorse	Standardbreds	2021	Breeding	Negative	Negative	Negative	NA
203	Racehorse	Standardbreds	2021	Breeding	Negative	Negative	Negative	NA
204	Racehorse	Standardbreds	2021	Breeding	Negative	Negative	Negative	NA
205	Racehorse	Standardbreds	2021	Breeding	Negative	Negative	Negative	NA
206	Racehorse	Finnhorses	2021	Breeding	Negative	Negative	Negative	NA
207	Racehorse	Finnhorses	2021	Breeding	Negative	Negative	Negative	NA
208	Unknown	Ponies/icelandic horses	2021	Breeding	Negative	Negative	Negative	NA
209	Racehorse	Finnhorses	2021	Breeding	Negative	Negative	Negative	NA
210	Racehorse	Finnhorses	2021	Breeding	Negative	Negative	Negative	NA
211	Riding horse	Warmbloods	2021	Breeding	Positive	Positive	Positive	NA
212	Riding horse	Warmbloods	2021	Breeding	Negative	Negative	Negative	NA
213	Racehorse	Standardbreds	2021	Breeding	Negative	Negative	Negative	NA
214	Racehorse	Standardbreds	2021	Breeding	Negative	Negative	Negative	NA
215	Racehorse	Standardbreds	2021	Breeding	Negative	Negative	Negative	NA
216	Racehorse	Standardbreds	2021	Breeding	Negative	Negative	Negative	NA
217	Racehorse	Standardbreds	2021	Breeding	Negative	Negative	Negative	NA
218	Racehorse	Finnhorses	2021	Breeding	Negative	Negative	Negative	NA
219	Racehorse	Standardbreds	2022	Breeding	Negative	Negative	Negative	Negative
220	Racehorse	Standardbreds	2022	Breeding	Negative	Negative	Negative	Negative
221	Riding horse	Warmbloods	2022	Breeding	Negative	Negative	Negative	Negative
222	Riding horse	Ponies/icelandic horses	2022	Breeding	Negative	Negative	Negative	Negative
223	Racehorse	Standardbreds	2022	Breeding	Negative	Negative	Negative	Negative
224	Racehorse	Finnhorses	2022	Breeding	Negative	Negative	Negative	Negative
225	Unknown	Unknown	2022	Breeding	Negative	Negative	Negative	Negative
226	Racehorse	Finnhorses	2022	Breeding	Negative	Negative	Negative	Negative
227	Racehorse	Standardbreds	2022	Breeding	Negative	Negative	Negative	Negative
228	Racehorse	Standardbreds	2022	Breeding	Positive	Positive	Positive	Negative
229	Racehorse	Standardbreds	2022	Breeding	Positive	Positive	Positive	Negative
230	Racehorse	Standardbreds	2022	Breeding	Positive	Positive	Positive	Negative
231	Racehorse	Standardbreds	2022	Breeding	Positive	Positive	Positive	Unclear
232	Racehorse	Standardbreds	2022	Breeding	Negative	Negative	Negative	Negative
233	Unknown	Unknown	2022	Import	Negative	Negative	Negative	Negative
234	Racehorse	Finnhorses	2022	Breeding	Negative	Negative	Negative	Negative
235	Riding horse	Warmbloods	2022	Breeding	Positive	Positive	Positive	Negative
236	Racehorse	Finnhorses	2022	Breeding	Negative	Negative	Negative	Negative
237	Racehorse	Finnhorses	2022	Breeding	Negative	Positive	Unclear	Positive
238	Riding horse	Ponies/icelandic horses	2022	Breeding	Negative	Negative	Negative	Negative
239	Racehorse	Finnhorses	2022	Breeding	Negative	Negative	Negative	Negative
240	Racehorse	Finnhorses	2022	Breeding	Negative	Negative	Negative	Negative
241	Racehorse	Standardbreds	2022	Breeding	Negative	Negative	Negative	Negative
242	Riding horse	Ponies/icelandic horses	2022	Breeding	Negative	Negative	Negative	Negative
243	Unknown	Unknown	2022	Import	Negative	Negative	Negative	Negative
244	Riding horse	Others	2022	Breeding	Negative	Negative	Negative	Negative
245	Racehorse	Finnhorses	2022	Breeding	Negative	Negative	Negative	Negative
246	Racehorse	Finnhorses	2022	Breeding	Negative	Negative	Negative	Negative
247	Racehorse	Finnhorses	2022	Breeding	Negative	Negative	Negative	Negative
248	Racehorse	Finnhorses	2022	Breeding	Positive	Positive	Positive	Negative
249	Racehorse	Finnhorses	2022	Breeding	Positive	Positive	Positive	Negative
250	Riding horse	Warmbloods	2022	Import	Negative	Negative	Negative	Negative
251	Riding horse	Warmbloods	2022	Breeding	Negative	Negative	Negative	Negative
252	Riding horse	Finnhorses	2022	Breeding	Negative	Negative	Negative	Negative
253	Racehorse	Standardbreds	2022	Breeding	Negative	Negative	Negative	Negative
254	Riding horse	Warmbloods	2022	Import	Negative	Negative	Negative	Negative
255	Riding horse	Warmbloods	2022	Import	Negative	Negative	Negative	Negative
256	Racehorse	Finnhorses	2022	Breeding	Negative	Negative	Negative	Negative
257	Riding horse	Warmbloods	2022	Import	Negative	Negative	Negative	Negative
258	Riding horse	Warmbloods	2022	Breeding	Negative	Negative	Negative	Negative
259	Racehorse	Finnhorses	2022	Breeding	Negative	Negative	Negative	Negative
260	Racehorse	Standardbreds	2022	Breeding	Negative	Negative	Negative	Negative
261	Racehorse	Finnhorses	2022	Breeding	Negative	Negative	Negative	Negative
262	Riding horse	Warmbloods	2022	Import	Negative	Negative	Negative	Negative
263	Racehorse	Finnhorses	2022	Breeding	Negative	Negative	Negative	Negative
264	Unknown	Unknown	2022	Import	Negative	Negative	Negative	Negative
265	Racehorse	Finnhorses	2022	Breeding	Negative	Negative	Negative	Negative
266	Racehorse	Finnhorses	2022	Breeding	Negative	Negative	Negative	Negative

## Sheet: Table S3
Table S3 Ct values from cell culturing media of EqPPV-infected HaCat and E. derm cells in five passages (P)
Ida	Cell line	Timeb	Samplec	P1	P2	P3	P4	P5
F3	HaCatd	A few days - few weeks	20.47	28.59f	29.21	31.57	34.99	37.29
H1		<1 week	24.60	27.79	27.46	30.74	31.36	34.63
E1		Unknown	25.16	33.79	35.75	37.17	No Ct	40.72
G1		<1 week	26.73	33.84	35.39	37.44	No Ct	No Ct
G2		<1 week	26.82	34.78	35.52	41.87	No Ct	No Ct
F3	E. derm (NBL-6)e	A few days - few weeks	20.47	28.12f	30.53	34.81	No Ct	No Ct
H1		<1 week	24.60	29.12	29.16	32.46	33.71	36.86
E1		Unknown	25.16	32.64	No Ct	No Ct	No Ct	No Ct
G1		<1 week	26.73	32.81	42.01	No Ct	No Ct	No Ct
G2		<1 week	26.82	32.08	No Ct	No Ct	No Ct	No Ct
a Sample ids are the same as in earlier study (Virtanen et al, 2023, 10.1099/jgv.0.001940) and in Table S1.
b Time from the first detection of the clinical signs
c Ct value of the original clinical sample
d Human keratinocyte cell line
e Equine dermis cell line
f CPE characterized by rounded cells was seen after seven days

## Sheet: Table S4
Table S4 Parameters of Fisher-Freeman-Halton Exact test
Groups to be compared	N	Test statistic	Exact Sig. (2-sided)
Sampling years (F1L)	266	7.596	0.096
Sampling years (B2L)	266	10.810	0.101
Sampling reason (FL1)	266a	3.344	0.314
Sampling reason (B2L)	266a	2.396	0.470
Riding horse vs racehorse (F1L)	252		0.073
Riding horse vs racehorse (B2L)	252		0.224
Horse vs pony (F1L)	236		0.232
Horse vs pony (B2L)	236	1.181	0.382
a Samples with unknown value or group size below 10 were removed
